# Supplementary material for: Aboveground plant-to-plant electrical signaling mediates network acquired acclimation
Source: Plant Cell. 2022 May 20;34(8):3047–65. doi: 10.1093/plcell/koac150 (PMC9338792; doi:10.1093/plcell/koac150)
Supplement: koac150_Supplementary_Data [file koac150_supplementary_data.zip]

Archive with 14 entries (13 files):
- koac150-suppl_data/
- koac150-suppl_data/26876_3_supp_1163877_r777nz.pdf
- koac150-suppl_data/TPC2021RA00825R2 Suppl Movie S1.mov
- koac150-suppl_data/TPC2021RA00825R2 Suppl Movie S10.mov
- koac150-suppl_data/TPC2021RA00825R2 Suppl Movie S2.mov
- koac150-suppl_data/TPC2021RA00825R2 Suppl Movie S3.mov
- koac150-suppl_data/TPC2021RA00825R2 Suppl Movie S4.mov
- koac150-suppl_data/TPC2021RA00825R2 Suppl Movie S5.mov
- koac150-suppl_data/TPC2021RA00825R2 Suppl Movie S6.mov
- koac150-suppl_data/TPC2021RA00825R2 Suppl Movie S7.mov
- koac150-suppl_data/TPC2021RA00825R2 Suppl Movie S8.mov
- koac150-suppl_data/TPC2021RA00825R2 Suppl Movie S9.mov
- koac150-suppl_data/TPC20221RA00825R3 Suppl Data Set S1.xlsx
- koac150-suppl_data/TPC20221RA00825R3 Suppl Figures and Tables.pdf
