# Supplementary material for: Aboveground plant-to-plant electrical signaling mediates network acquired acclimation
Source: Plant Cell. 2022 May 20;34(8):3047–65. doi: 10.1093/plcell/koac150 (PMC9338792; doi:10.1093/plcell/koac150)
Supplement: koac150_Supplementary_Data [file koac150_supplementary_data.zip › koac150-suppl_data/TPC20221RA00825R3 Suppl Data Set S1.xlsx]

## Sheet: Figure 1E
Supplemental Data, Szechyńska-Hebda, Lewandowska, et al. (2022). Network acquired acclimation in Arabidopsis and dandelion. Plant Cell
Supplemental Data Set S1. Summary of statistical analyses.
Descriptive Statistics
	Sample Size	Mean	Standard Deviation	SE of Mean
5	4	1.079	0.17486	0.08743
10	4	0.925	0.16709	0.08354
15	4	0.937	0.15222	0.07611
20	3	0.84667	0.0873	0.0504
25	3	0.90933	0.13996	0.08081
Overall ANOVA
	DF	Sum of Squares	Mean Square	F Value	Prob>F
Model	4	0.10648	0.02662	1.15575	0.37437
Error	13	0.29942	0.02303
Total	17	0.4059
Fit Statistics
	R-Square	Coeff Var	Root MSE	Data Mean
	0.26233	0.16039	0.15176	0.94622
Tukey Test
	MeanDiff	SEM	q Value	Prob	Alpha	Sig	LCL	UCL
10 5	-0.154	0.10731	2.02948	0.61776	0.05	0	-0.49189	0.18389
15 5	-0.142	0.10731	1.87134	0.6826	0.05	0	-0.47989	0.19589
15 10	0.012	0.10731	0.15814	0.99996	0.05	0	-0.32589	0.34989
20 5	-0.23233	0.11591	2.83466	0.31645	0.05	0	-0.5973	0.13263
20 10	-0.07833	0.11591	0.95573	0.95828	0.05	0	-0.4433	0.28663
20 15	-0.09033	0.11591	1.10214	0.93216	0.05	0	-0.4553	0.27463
25 5	-0.16967	0.11591	2.07008	0.60102	0.05	0	-0.53463	0.1953
25 10	-0.01567	0.11591	0.19115	0.99991	0.05	0	-0.38063	0.3493
25 15	-0.02767	0.11591	0.33756	0.99918	0.05	0	-0.39263	0.3373
25 20	0.06267	0.12391	0.7152	0.98532	0.05	0	-0.3275	0.45283

## Sheet: Figure 1F
Supplemental Data, Szechyńska-Hebda, Lewandowska, et al. (2022). Network acquired acclimation in Arabidopsis and dandelion. Plant Cell
Supplemental Data Set S1. Summary of statistical analyses.
Descriptive Statistics
	Sample Size	Mean	Standard Deviation	SE of Mean
5	5	470.4	27.9428	12.4964
10	5	474.4	25.6281	11.4612
15	5	486.6	16.0561	7.18053
20	4	511.75	31.6056	15.8028
25	4	547	54.6138	27.3069
Overall ANOVA
	DF	Sum of Squares	Mean Square	F Value	Prob>F
Model	4	17436.5	4359.13	4.19005	0.0143
Error	18	18726.3	1040.35
Total	22	36162.9
Fit Statistics
	R-Square	Coeff Var	Root MSE	Data Mean
	0.48217	0.06512	32.2545	495.304
Means Comparisons
Tukey Test
	MeanDiff	SEM	q Value	Prob	Alpha	Sig	LCL	UCL
10 5	4	20.3995	0.2773	0.99964	0.05	0	-57.684	65.684
15 5	16.2	20.3995	1.12308	0.92899	0.05	0	-45.484	77.884
15 10	12.2	20.3995	0.84577	0.9736	0.05	0	-49.484	73.884
20 5	41.35	21.637	2.70268	0.34691	0.05	0	-24.0758	106.776
20 10	37.35	21.637	2.44123	0.44369	0.05	0	-28.0758	102.776
20 15	25.15	21.637	1.64383	0.77183	0.05	0	-40.2758	90.5758
25 5	76.6	21.637	5.00665	0.01741	0.05	1	11.1742	142.026
25 10	72.6	21.637	4.74521	0.02556	0.05	1	7.17421	138.026
25 15	60.4	21.637	3.9478	0.07857	0.05	0	-5.02579	125.826
25 20	35.25	22.8074	2.18574	0.54817	0.05	0	-33.7148	104.215

## Sheet: Figure 1G
Supplemental Data, Szechyńska-Hebda, Lewandowska, et al. (2022). Network acquired acclimation in Arabidopsis and dandelion. Plant Cell
Supplemental Data Set S1. Summary of statistical analyses.
Descriptive Statistics
	Sample Size	Mean	Standard Deviation	SE of Mean
5	5	0.392	0.02408	0.01077
10	5	0.419	0.00831	0.00371
15	5	0.4192	0.01085	0.00485
20	5	0.418	0.01321	0.00591
25	5	0.4178	0.01567	0.00701
Overall ANOVA
	DF	Sum of Squares	Mean Square	F Value	Prob>F
Model	4	0.00282	0.0007041	2.96613	0.04482
Error	20	0.00475	0.00023738
Total	24	0.00756
Fit Statistics	R-Square	Coeff Var	Root MSE	Data Mean
	0.37234	0.03729	0.01541	0.4132
Means Comparisons
Tukey Test
	MeanDiff	SEM	q Value	Prob	Alpha	Sig	LCL	UCL
10 5	0.027	0.00974	3.91856	0.07796	0.05	0	-0.00216	0.05616
15 5	0.0272	0.00974	3.94759	0.07488	0.05	0	-0.00196	0.05636
15 10	0.0002	0.00974	0.02903	1	0.05	0	-0.02896	0.02936
20 5	0.026	0.00974	3.77343	0.09512	0.05	0	-0.00316	0.05516
20 10	-0.001	0.00974	0.14513	0.99997	0.05	0	-0.03016	0.02816
20 15	-0.0012	0.00974	0.17416	0.99994	0.05	0	-0.03036	0.02796
25 5	0.0258	0.00974	3.7444	0.09893	0.05	0	-0.00336	0.05496
25 10	-0.0012	0.00974	0.17416	0.99994	0.05	0	-0.03036	0.02796
25 15	-0.0014	0.00974	0.20318	0.99989	0.05	0	-0.03056	0.02776
25 20	-0.0002	0.00974	0.02903	1	0.05	0	-0.02936	0.02896

## Sheet: Figure 1H
Supplemental Data, Szechyńska-Hebda, Lewandowska, et al. (2022). Network acquired acclimation in Arabidopsis and dandelion. Plant Cell
Supplemental Data Set S1. Summary of statistical analyses.
Descriptive Statistics
	Sample Size	Mean	Standard Deviation	SE of Mean
5	5	0.6016	0.03428	0.01533
10	5	0.6274	0.0243	0.01087
15	5	0.6298	0.03254	0.01455
20	5	0.6314	0.03329	0.01489
25	5	0.6322	0.03683	0.01647
Overall ANOVA
	DF	Sum of Squares	Mean Square	F Value	Prob>F
Model	4	0.00334	0.00083476	0.7891	0.54584
Error	20	0.02116	0.00106
Total	24	0.0245
Fit Statistics
	R-Square	Coeff Var	Root MSE	Data Mean
	0.13631	0.05208	0.03252	0.62448
Tukey Test
	MeanDiff	SEM	q Value	Prob	Alpha	Sig	LCL	UCL
10 5	0.0258	0.02057	1.77374	0.72077	0.05	0	-0.03575	0.08735
15 5	0.0282	0.02057	1.93874	0.65215	0.05	0	-0.03335	0.08975
15 10	0.0024	0.02057	0.165	0.99995	0.05	0	-0.05915	0.06395
20 5	0.0298	0.02057	2.04874	0.60523	0.05	0	-0.03175	0.09135
20 10	0.004	0.02057	0.275	0.99965	0.05	0	-0.05755	0.06555
20 15	0.0016	0.02057	0.11	0.99999	0.05	0	-0.05995	0.06315
25 5	0.0306	0.02057	2.10374	0.58169	0.05	0	-0.03095	0.09215
25 10	0.0048	0.02057	0.33	0.99928	0.05	0	-0.05675	0.06635
25 15	0.0024	0.02057	0.165	0.99995	0.05	0	-0.05915	0.06395
25 20	0.0008	0.02057	0.055	1	0.05	0	-0.06075	0.06235

## Sheet: Figure 3D
Supplemental Data, Szechyńska-Hebda, Lewandowska, et al. (2022). Network acquired acclimation in Arabidopsis and dandelion. Plant Cell
Supplemental Data Set S1. Summary of statistical analyses.
t-Test: Paired Two Sample for Means
Wounded	0 min	30 min
Mean	100.158	183.854
Variance	636.515	9576.78
Observations	8	8
Pearson Correlation	0.372705
Hypothesized Mean Difference	0
df	7
t Stat	-2.58709
P(T<=t) one-tail	0.0180488
t Critical one-tail	1.89458
P(T<=t) two-tail	0.0360976
t Critical two-tail	2.36462
Wounded + LaCl3	0 min	30 min
Mean	108.068	109.35
Variance	204.433	252.49
Observations	8	8
Pearson Correlation	0.98781
Hypothesized Mean Difference	0
df	7
t Stat	-1.27692
P(T<=t) one-tail	0.121177
t Critical one-tail	1.89458
P(T<=t) two-tail	0.242355
t Critical two-tail	2.36462

## Sheet: Figure 4B
Supplemental Data, Szechyńska-Hebda, Lewandowska, et al. (2022). Network acquired acclimation in Arabidopsis and dandelion. Plant Cell
Supplemental Data Set S1. Summary of statistical analyses.
Fv/F0										Fv'/Fm'										RFD										npq										Fv/Fm
Descriptive Statistics										Descriptive Statistics										Descriptive Statistics										Descriptive Statistics										Descriptive Statistics
																					Sample Size	Mean	Standard Deviation	SE of Mean							Sample Size	Mean	Standard Deviation	SE of Mean							Sample Size	Mean	Standard Deviation	SE of Mean
	Sample Size	Mean	Standard Deviation	SE of Mean							Sample Size	Mean	Standard Deviation	SE of Mean						T (Control)	12	1.80167	0.22184	0.06404						T (Control)	10	1.865	0.26231	0.08295						T (Control)	12	0.80167	0.00937	0.00271
T (control 1)	12	0.80167	0.00937	0.00271						T (Control)	12	0.56989	0.01853	0.00535						T HL (Transmitter)	12	2.23167	0.23706	0.06843						T HL (Transmitter)	10	2.151	0.28443	0.08994						T HL (Transmitter)	12	0.705	0.04034	0.01165
T HL (transmitter)	12	0.705	0.04034	0.01165						T HL (Transmitter)	12	0.46585	0.03913	0.0113						R (Control2)	12	1.76	0.23641	0.06825						R (Control2)	10	1.631	0.17779	0.05622						R (Control2)	12	0.80167	0.00718	0.00207
R (control 2)	12	0.80167	0.00718	0.00207						R (Control2)	12	0.56165	0.02393	0.00691						R HL (Receiver)	12	2.18167	0.19618	0.05663						R HL (Receiver)	10	1.804	0.18775	0.05937						R HL (Receiver)	12	0.79667	0.01303	0.00376
R HL (Receiver)	12	0.79667	0.01303	0.00376						R HL (Receiver)	12	0.51665	0.0163	0.0047
Overall ANOVA										Overall ANOVA										Overall ANOVA										Overall ANOVA										Overall ANOVA
	DF	Sum of Squares	Mean Square	F Value	Prob>F						DF	Sum of Squares	Mean Square	F Value	Prob>F						DF	Sum of Squares	Mean Square	F Value	Prob>F						DF	Sum of Squares	Mean Square	F Value	Prob>F						DF	Sum of Squares	Mean Square	F Value	Prob>F
Model	3	0.08143	0.02714	56.0673	4.44089e-15					Model	3	0.08254	0.02751	40.5615	9.97868e-13					Model	3	2.20142	0.73381	14.6915	9.09949e-07					Model	3	1.40253	0.46751	8.63506	0.000189355					Model	3	0.08143	0.02714	56.0673	4.44089e-15
Error	44	0.0213	0.000484091							Error	44	0.02984	0.000678279							Error	44	2.1977	0.04995							Error	36	1.94907	0.05414							Error	44	0.0213	0.000484091
Total	47	0.10273								Total	47	0.11238								Total	47	4.39912								Total	39	3.3516								Total	47	0.10273
Fit Statistics										Fit Statistics										Fit Statistics										Fit Statistics										Fit Statistics
	R-Square	Coeff Var	Root MSE	Data Mean							R-Square	Coeff Var	Root MSE	Data Mean							R-Square	Coeff Var	Root MSE	Data Mean							R-Square	Coeff Var	Root MSE	Data Mean							R-Square	Coeff Var	Root MSE	Data Mean
	0.79265	0.02834	0.022	0.77625							0.73443	0.04928	0.02604	0.52851							0.50042	0.1121	0.22349	1.99375							0.41847	0.12491	0.23268	1.86275							0.79265	0.02834	0.022	0.77625
Tukey Test										Tukey Test										Tukey Test										Tukey Test										Tukey Test
	MeanDiff	SEM	q Value	Prob	Alpha	Sig	LCL	UCL			MeanDiff	SEM	q Value	Prob	Alpha	Sig	LCL	UCL			MeanDiff	SEM	q Value	Prob	Alpha	Sig	LCL	UCL			MeanDiff	SEM	q Value	Prob	Alpha	Sig	LCL	UCL			MeanDiff	SEM	q Value	Prob	Alpha	Sig	LCL	UCL
T HL (transmitter) T (control 1)	-0.09667	0.00898	15.2196	1.25807e-07	0.001	1	-0.13342	-0.05991		T HL (Transmitter) T (Control)	-0.10405	0.01063	13.8393	0	0.001	1	-0.14755	-0.06054		T HL (Transmitter) T (Control)	0.43	0.09124	6.66502	0.000141394	0.001	1	0.05666	0.80334		T HL (Transmitter) T (Control)	0.286	0.10406	3.8869	0.04401	0.05	1	0.00575	0.56625		T HL (Transmitter) T (Control)	-0.09667	0.00898	15.2196	1.25807e-07	0.001	1	-0.13342	-0.05991
R (control 2) T (control 1)	-1.11022e-16	0.00898	1.74798e-14	1	0.001	0	-0.03675	0.03675		R (Control2) T (Control)	-0.00825	0.01063	1.09677	0.86508	0.001	0	-0.05175	0.03526		R (Control2) T (Control)	-0.04167	0.09124	0.64583	0.96797	0.001	0	-0.41501	0.33168		R (Control2) T (Control)	-0.234	0.10406	3.18019	0.12959	0.05	0	-0.51425	0.04625		R (Control2) T (Control)	-1.11022e-16	0.00898	1.74798e-14	1	0.001	0	-0.03675	0.03675
R (control 2) T HL (transmitter)	0.09667	0.00898	15.2196	1.25807e-07	0.001	1	0.05991	0.13342		R (Control2) T HL (Transmitter)	0.0958	0.01063	12.7425	0	0.001	1	0.05229	0.13931		R (Control2) T HL (Transmitter)	-0.47167	0.09124	7.31085	3.18129e-05	0.001	1	-0.84501	-0.09832		R (Control2) T HL (Transmitter)	-0.52	0.10406	7.06709	8.64103e-05	0.05	1	-0.80025	-0.23975		R (Control2) T HL (Transmitter)	0.09667	0.00898	15.2196	1.25807e-07	0.001	1	0.05991	0.13342
R HL (Receiver) T (control 1)	-0.005	0.00898	0.78722	0.94424	0.001	0	-0.04175	0.03175		R HL (Receiver) T (Control)	-0.05324	0.01063	7.08206	5.41822e-05	0.001	1	-0.09675	-0.00974		R HL (Receiver) T (Control)	0.38	0.09124	5.89001	0.000798419	0.001	1	0.00666	0.75334		R HL (Receiver) T (Control)	-0.061	0.10406	0.82902	0.9356	0.05	0	-0.34125	0.21925		R HL (Receiver) T (Control)	-0.005	0.00898	0.78722	0.94424	0.001	0	-0.04175	0.03175
R HL (Receiver) T HL (transmitter)	0.09167	0.00898	14.4324	0	0.001	1	0.05491	0.12842		R HL (Receiver) T HL (Transmitter)	0.0508	0.01063	6.7572	0.000114541	0.001	1	0.0073	0.09431		R HL (Receiver) T HL (Transmitter)	-0.05	0.09124	0.775	0.9466	0.001	0	-0.42334	0.32334		R HL (Receiver) T HL (Transmitter)	-0.347	0.10406	4.71593	0.01025	0.05	1	-0.62725	-0.06675		R HL (Receiver) T HL (Transmitter)	0.09167	0.00898	14.4324	0	0.001	1	0.05491	0.12842
R HL (Receiver) R (control 2)	-0.005	0.00898	0.78722	0.94424	0.001	0	-0.04175	0.03175		R HL (Receiver) R (Control2)	-0.045	0.01063	5.98528	0.00064819	0.001	1	-0.08851	-0.00149		R HL (Receiver) R (Control2)	0.42167	0.09124	6.53585	0.000189647	0.001	1	0.04832	0.79501		R HL (Receiver) R (Control2)	0.173	0.10406	2.35117	0.35788	0.05	0	-0.10725	0.45325		R HL (Receiver) R (Control2)	-0.005	0.00898	0.78722	0.94424	0.001	0	-0.04175	0.03175
[truncated: 9 more columns]

## Sheet: Figure 5
Supplemental Data, Szechyńska-Hebda, Lewandowska, et al. (2022). Network acquired acclimation in Arabidopsis and dandelion. Plant Cell
Supplemental Data Set S1. Summary of statistical analyses.
NPQ										qP										PSII
Descriptive Statistics										Descriptive Statistics										Descriptive Statistics
	Sample Size	Mean	Standard Deviation	SE of Mean																	Sample Size	Mean	Standard Deviation	SE of Mean
Control	33	1.57515	0.25525	0.04443							Sample Size	Mean	Standard Deviation	SE of Mean						Control	33	0.30333	0.02746	0.00478
Transmitter	6	2.02	0.20229	0.08258						Control	33	0.68273	0.04102	0.00714						Transmitter	6	0.26667	0.01751	0.00715
Reciver I	12	1.90917	0.17	0.04907						Transmitter	6	0.63	0.06481	0.02646						Reciver I	12	0.25083	0.03147	0.00908
Reciver II	8	1.81625	0.08228	0.02909						Reciver I	12	0.605	0.05266	0.0152						Reciver II	8	0.26625	0.02669	0.00944
										Reciver II	8	0.60625	0.03583	0.01267
Overall ANOVA										Overall ANOVA										Overall ANOVA
	DF	Sum of Squares	Mean Square	F Value	Prob>F
Model	3	1.73584	0.57861	11.9877	3.79221e-06						DF	Sum of Squares	Mean Square	F Value	Prob>F						DF	Sum of Squares	Mean Square	F Value	Prob>F
Error	55	2.6547	0.04827							Model	3	0.07727	0.02576	12.3901	2.66305e-06					Model	3	0.02986	0.00995	13.1755	1.35246e-06
Total	58	4.39054								Error	55	0.11434	0.00208							Error	55	0.04155	0.000755379
										Total	58	0.19162								Total	58	0.0714
Fit Statistics										Fit Statistics										Fit Statistics
	R-Square	Coeff Var	Root MSE	Data Mean							R-Square	Coeff Var	Root MSE	Data Mean							R-Square	Coeff Var	Root MSE	Data Mean
	0.39536	0.12766	0.2197	1.72102							0.40328	0.07002	0.0456	0.65119							0.41815	0.09681	0.02748	0.2839
Tukey Test										Tukey Test										Tukey Test
	MeanDiff	SEM	q Value	Prob	Alpha	Sig	LCL	UCL			MeanDiff	SEM	q Value	Prob	Alpha	Sig	LCL	UCL			MeanDiff	SEM	q Value	Prob	Alpha	Sig	LCL	UCL
Transmitter Control	0.44485	0.0975	6.45209	0.0001653	0.05	1	0.18652	0.70317		Transmitter Control	-0.05273	0.02024	3.68493	0.05552	0.05	0	-0.10634	0.00088466		Transmitter Control	-0.03667	0.0122	4.25113	0.02019	0.05	1	-0.06898	-0.00435
Reciver I Control	0.33402	0.07406	6.37817	0.000197524	0.05	1	0.1378	0.53023		Reciver I Control	-0.07773	0.01537	7.15168	2.94749e-05	0.05	1	-0.11845	-0.03701		Reciver I Control	-0.0525	0.00926	8.0137	3.24096e-06	0.05	1	-0.07705	-0.02795
Reciver I Transmitter	-0.11083	0.10985	1.42688	0.74487	0.05	0	-0.40186	0.1802		Reciver I Transmitter	-0.025	0.0228	1.55083	0.69309	0.05	0	-0.0854	0.0354		Reciver I Transmitter	-0.01583	0.01374	1.62943	0.65913	0.05	0	-0.05224	0.02057
Reciver II Control	0.2411	0.08658	3.93816	0.03583	0.05	1	0.01172	0.47048		Reciver II Control	-0.07648	0.01797	6.01916	0.00046295	0.05	1	-0.12408	-0.02887		Reciver II Control	-0.03708	0.01083	4.84196	0.00627	0.05	1	-0.06578	-0.00839
Reciver II Transmitter	-0.20375	0.11865	2.42852	0.32472	0.05	0	-0.5181	0.1106		Reciver II Transmitter	-0.02375	0.02462	1.364	0.77003	0.05	0	-0.08899	0.04149		Reciver II Transmitter	-0.000416667	0.01484	0.0397	0.99999	0.05	0	-0.03974	0.03891
Reciver II Reciver I	-0.09292	0.10028	1.3104	0.79075	0.05	0	-0.35859	0.17276		Reciver II Reciver I	0.00125	0.02081	0.08494	0.99992	0.05	0	-0.05389	0.05639		Reciver II Reciver I	0.01542	0.01254	1.73798	0.61139	0.05	0	-0.01782	0.04865
NPQ										qP										PSII
Descriptive Statistics										Descriptive Statistics										Descriptive Statistics
	Sample Size	Mean	Standard Deviation	SE of Mean																	Sample Size	Mean	Standard Deviation	SE of Mean
Control	19	1.54263	0.21257	0.04877							Sample Size	Mean	Standard Deviation	SE of Mean						Control	19	0.30158	0.02609	0.00599
Transmitter	6	1.79667	0.24271	0.09908						Control	19	0.69053	0.05512	0.01265						Transmitter	6	0.30667	0.03933	0.01606
Reciver I	12	1.88417	0.22729	0.06561						Transmitter	6	0.67667	0.05241	0.0214						Reciver I	12	0.27167	0.05096	0.01471
Reciver II	11	1.97909	0.19892	0.05998						Reciver I	12	0.6425	0.05817	0.01679						Reciver II	11	0.25545	0.04413	0.01331
										Reciver II	11	0.61545	0.06654	0.02006
Overall ANOVA										Overall ANOVA										Overall ANOVA
	DF	Sum of Squares	Mean Square	F Value	Prob>F						DF	Sum of Squares	Mean Square	F Value	Prob>F						DF	Sum of Squares	Mean Square	F Value	Prob>F
Model	3	1.61881	0.5396	11.4594	1.11502e-05					Model	3	0.04487	0.01496	4.38906	0.0087					Model	3	0.01974	0.00658	4.25634	0.01005
Error	44	2.07188	0.04709							Error	44	0.14993	0.00341							Error	44	0.06803	0.00155
Total	47	3.6907								Total	47	0.19479								Total	47	0.08777
Fit Statistics										Fit Statistics										Fit Statistics
	R-Square	Coeff Var	Root MSE	Data Mean							R-Square	Coeff Var	Root MSE	Data Mean							R-Square	Coeff Var	Root MSE	Data Mean
	0.43862	0.12331	0.217	1.75979							0.23033	0.0885	0.05837	0.65958							0.22493	0.13837	0.03932	0.28417
Tukey Test										Tukey Test										Tukey Test
	MeanDiff	SEM	q Value	Prob	Alpha	Sig	LCL	UCL			MeanDiff	SEM	q Value	Prob	Alpha	Sig	LCL	UCL			MeanDiff	SEM	q Value	Prob	Alpha	Sig	LCL	UCL
Transmitter Control	0.25404	0.10162	3.53537	0.07385	0.001	0	-0.16178	0.66985		Transmitter Control	-0.01386	0.02734	0.71703	0.95699	0.01	0	-0.10408	0.07636		Transmitter Control	0.00509	0.01841	0.39076	0.99253	0.05	0	-0.04408	0.05425
Reciver I Control	0.34154	0.08001	6.03643	0.000579233	0.001	1	0.01412	0.66895		Reciver I Control	-0.04803	0.02152	3.15551	0.13069	0.01	0	-0.11906	0.02301		Reciver I Control	-0.02991	0.0145	2.91771	0.18122	0.05	0	-0.06862	0.0088
Reciver I Transmitter	0.0875	0.1085	1.1405	0.85105	0.001	0	-0.35647	0.53147		Reciver I Transmitter	-0.03417	0.02919	1.65553	0.64828	0.01	0	-0.13049	0.06216		Reciver I Transmitter	-0.035	0.01966	2.5177	0.29631	0.05	0	-0.08749	0.01749
Reciver II Control	0.43646	0.08221	7.50784	2.00524e-05	0.001	1	0.10005	0.77287		Reciver II Control	-0.07507	0.02212	4.80056	0.00771	0.01	1	-0.14806	-0.00208		Reciver II Control	-0.04612	0.0149	4.37874	0.01728	0.05	1	-0.0859	-0.00635
Reciver II Transmitter	0.18242	0.11013	2.34255	0.35861	0.001	0	-0.26822	0.63307		Reciver II Transmitter	-0.06121	0.02963	2.92205	0.18018	0.01	0	-0.15899	0.03656		Reciver II Transmitter	-0.05121	0.01996	3.62933	0.06358	0.05	0	-0.10449	0.00207
Reciver II Reciver I	0.09492	0.09058	1.48204	0.7224	0.001	0	-0.27572	0.46557		Reciver II Reciver I	-0.02705	0.02437	1.56971	0.68539	0.01	0	-0.10746	0.05337		Reciver II Reciver I	-0.01621	0.01641	1.39691	0.75711	0.05	0	-0.06003	0.02761

## Sheet: Figure 6
Supplemental Data, Szechyńska-Hebda, Lewandowska, et al. (2022). Network acquired acclimation in Arabidopsis and dandelion. Plant Cell
Supplemental Data Set S1. Summary of statistical analyses.
Descriptive Statistics										Descriptive Statistics
	Sample Size	Mean	Standard Deviation	SE of Mean								Mean	Standard Deviation	SE of Mean
Injured	3	321106	31110.9	17961.9						Injured	3	321106	31110.9	17961.9
Conjugated	3	113583	6480.14	3741.31						Conjugated	3	113583	6480.14	3741.31
Control	10	41649.7	32361.6	10233.6						Control	10	41649.7	32361.6	10233.6
Overall ANOVA										Overall ANOVA
	DF	Sum of Squares	Mean Square	F Value	Prob>F						DF	Sum of Squares	Mean Square	F Value	Prob>F
Model	2	180357000000	90178300000	102.429	1.10283e-08					Model	2	180357000000	90178300000	102.429	1.10283e-08
Error	13	11445200000	880400000							Error	13	11445200000	880400000
Total	15	191802000000								Total	15	191802000000
Fit Statistics										Fit Statistics
	R-Square	Coeff Var	Root MSE	Data Mean							R-Square	Coeff Var	Root MSE	Data Mean
	0.94033	0.27592	29671.5	107535							0.94033	0.27592	29671.5	107535
Tukey Test										Tukey Test
	MeanDiff	SEM	q Value	Prob	Alpha	Sig	LCL	UCL			MeanDiff	SEM	q Value	Prob	Alpha	Sig	LCL	UCL
Conjugated Injured	-207523	24226.7	12.114	2.8518e-06	0.01	1	-292558	-122489		Conjugated Injured	-207523	24226.7	12.114	2.8518e-06	0.001	1	-322968	-92078.4
Control Injured	-279457	19532.2	20.2338	0	0.01	1	-348014	-210900		Control Injured	-279457	19532.2	20.2338	0	0.001	1	-372531	-186382
Control Conjugated	-71933.3	19532.2	5.20827	0.00724	0.01	1	-140490	-3376.18		Control Conjugated	-71933.3	19532.2	5.20827	0.00724	0.001	0	-165008	21141.4

## Sheet: Figure 7
Supplemental Data, Szechyńska-Hebda, Lewandowska, et al. (2022). Network acquired acclimation in Arabidopsis and dandelion. Plant Cell
Supplemental Data Set S1. Summary of statistical analyses.
WT(T), WT(M), WT(R)
Source of Variation	SS	df	MS	F	P-value	F crit
Treatments	109305	5	21860.9	2.95033	0.0226698	2.43769
Residual	311206	42	7409.66
Total	420510	47
WT(T), rbohD(M), WT(R)
Source of Variation	SS	df	MS	F	P-value	F crit
Treatments	166368	5	33273.5	9.27328	5.24668e-06	2.43769
Residual	150701	42	3588.11
Total	317068	47
WT(T), glr3.3 glr3.6(M), WT(R)
Source of Variation	SS	df	MS	F	P-value	F crit
Treatments	41310.2	5	8262.04	4.33687	0.00285056	2.43769
Residual	80013	42	1905.07
Total	121323	47
WT(T),msl10(M), WT(R)
Source of Variation	SS	df	MS	F	P-value	F crit
Treatments	7037.76	5	1407.55	3.82129	0.00607545	2.43769
Residual	15470.5	42	368.345
Total	22508.3	47

## Sheet: Figure S1E
Supplemental Data, Szechyńska-Hebda, Lewandowska, et al. (2022). Network acquired acclimation in Arabidopsis and dandelion. Plant Cell
Supplemental Data Set S1. Summary of statistical analyses.
30										60										90										120
Descriptive Statistics										Descriptive Statistics										Descriptive Statistics										Descriptive Statistics
	Sample Size	Mean	Standard Deviation	SE of Mean	SE of Mean						Sample Size	Mean	Standard Deviation	SE of Mean							Sample Size	Mean	Standard Deviation	SE of Mean							Sample Size	Mean	Standard Deviation	SE of Mean
R.	3	17.1863	3.04809	1.75981	1.75981					R.	3	11.639	1.75583	1.01373						R.	3	8.75989	1.19885	0.69216						R.	3	7.26219	1.05995	0.61196
Injured	4	11.2938	0.5236	0.2618	0.2618					Injured	4	7.10133	2.34923	1.17461						Injured	4	4.69124	1.49847	0.74923						Injured	4	4.12709	1.33018	0.66509
Overall ANOVA										Overall ANOVA										Overall ANOVA										Overall ANOVA
	DF	Sum of Squares	Mean Square	F Value	Prob>F						DF	Sum of Squares	Mean Square	F Value	Prob>F						DF	Sum of Squares	Mean Square	F Value	Prob>F						DF	Sum of Squares	Mean Square	F Value	Prob>F
Model	1	59.5226	59.5226	15.3376	0.01122					Model	1	35.2986	35.2986	7.76734	0.03858					Model	1	28.3781	28.3781	14.7638	0.01209					Model	1	16.8494	16.8494	11.1509	0.02057
Error	5	19.4042	3.88083							Error	5	22.7224	4.54449							Error	5	9.61068	1.92214							Error	5	7.55518	1.51104
Total	6	78.9268								Total	6	58.021								Total	6	37.9888								Total	6	24.4046
Fit Statistics										Fit Statistics										Fit Statistics										Fit Statistics
	R-Square	Coeff Var	Root MSE	Data Mean							R-Square	Coeff Var	Root MSE	Data Mean																	R-Square	Coeff Var	Root MSE	Data Mean
	0.75415	0.14255	1.96998	13.8192							0.60838	0.23566	2.13178	9.04606							R-Square	Coeff Var	Root MSE	Data Mean							0.69042	0.2247	1.22924	5.47071
																					0.74701	0.21545	1.38641	6.43495
Tukey Test										Tukey Test										Tukey Test										Tukey Test
	MeanDiff	SEM	q Value	Prob	Alpha	Sig	LCL	UCL			MeanDiff	SEM	q Value	Prob	Alpha	Sig	LCL	UCL			MeanDiff	SEM	q Value	Prob	Alpha	Sig	LCL	UCL			MeanDiff	SEM	q Value	Prob	Alpha	Sig	LCL	UCL
P. R.	-5.8925	1.5046	5.53852	0.01122	0.05	1	-9.76014	-2.02485		P. R.	-4.53771	1.62817	3.9414	0.03858	0.05	1	-8.72306	-0.35236		P. R.	-4.06865	1.05889	5.43394	0.01209	0.05	1	-6.79061	-1.34669		P. R.	-3.1351	0.93885	4.72248	0.02057	0.05	1	-5.54845	-0.72174

[truncated: 5 more sheets: Figure S1F, Figure S1G, Figure S3C, Figure S10, Figure S15]
